# Supplementary material for: Cold acclimation alters DNA methylation patterns and confers tolerance to heat and increases growth rate in Brassica rapa
Source: J Exp Bot. 2017 Feb 1;68(5):1213–24. doi: 10.1093/jxb/erw496 (PMC5441862; doi:10.1093/jxb/erw496)
Supplement: Supplementary Data [file erw496_Supplementary_Data.zip]

Archive with 1 entries (1 files):
- supplementary_figures_S1_S3_Tables_S1_S7.pdf
